# Supplementary material for: A nomogram for predicting overall survival of patients with sinonasal melanoma: A population‐based study
Source: Laryngoscope Investig Otolaryngol. 2022 Nov 22;7(6):1837–48. doi: 10.1002/lio2.951 (PMC9764764; doi:10.1002/lio2.951)
Supplement: Supplementary file 3 — TABLE S1 Comparison of 1‐ and 2‐year OS rates in SMM patients stratified by clinical characteristics in the training set. OS, overall survival; SMM, sinonasal melanoma [file LIO2-7-1837-s001.xlsx]

## Sheet: Sheet1
Table S1. 1- and 2-year OS rates in SMM patients stratified by
clinical characteristics in training cohort of SMM patients
Category			OS rates
		1-year OS	2-year OS	p value
Total
Age	<50	0.8	0.583	0.187
	50-70	0.74	0.554
	>70	0.598	0.493
Sex	Male	0.634	0.505	0.929
	Female	0.69	0.535
Race	Asian/Pacific Islander	0.795	0.716	0.168
	Black	0.438	0.219
	White	0.663	0.517
Multiple tumor history	No	0.674	0.531	0.428
	Yes	0.858	0.501
Pathology	Melanoma, 7020	0.654	0.505	0.358
	Others	0.857	0.686
Site	Ethmoid sinus	0.545	0.327	0.001
	Maxillary sinus	0.76	0.493
	Nasal cavity	0.723	0.583
T stage	T3	0.762	0.632	0.011
	T4	0.543	0.389
AJCC N classification (7th)	N0	0.683	0.566	0.006
	N1	0.546	0.197
	Nx	0.5	0.5
AJCC M classification (7th)	M0	0.683	0.565	0.001
	M1	0.5	0.2
AJCC Clinical stage (7th)	III	0.803	0.698	<0.001
	IV	0.539	0.365
Ballantyne's stage	I	0.7	0.584	0.001
	II	0.477	0.382
	III	0.5	0.2
RT	No	0.458	0.356	<0.001
	Yes	0.777	0.612
Surgery	No	0.267	0.229	<0.001
	Yes	0.764	0.595
Chemotherapy	No	0.652	0.513	0.59
	Yes	0.765	0.588
SMM, Sinonasal melanoma; AJCC, American Joint Committee on Cancer; OS, overall survival;
RT, radiotherapy. Two-sided P<0.05 was considered statistically significant.
