# Supplementary material for: A nomogram for predicting overall survival of patients with sinonasal melanoma: A population‐based study
Source: Laryngoscope Investig Otolaryngol. 2022 Nov 22;7(6):1837–48. doi: 10.1002/lio2.951 (PMC9764764; doi:10.1002/lio2.951)
Supplement: Supplementary file 4 — TABLE S2 Scoring system for each variable included in the nomogram [file LIO2-7-1837-s004.xlsx]

## Sheet: Table S2
Table S2. The relevant scores of each variables integrated in the nomogram.
Varibles		Points
Surgery
	No	43
	Yes	0
RT
	No	43
	Yes	15
AJCC clinical stage (7th)
	III	43
	IV	66
Primary site
	Ethmoid sinus	43
	Maxillary sinus	100
	Nasal cavity	62
RT, Radiotherapy
